# Supplementary material for: Assessing thyroid health: phenotypic age compared to chronological age
Source: Front Endocrinol (Lausanne). 2025 Jul 4;16:1594139. doi: 10.3389/fendo.2025.1594139 (PMC12270862; doi:10.3389/fendo.2025.1594139)
Supplement: Supplementary Table 1 — Missing counts. [file Table1.xlsx]

## Sheet: missing_counts
missing_counts	V2
0	seqn
0	sdmvpsu
0	sdmvstra
0	wtmec2yr
0	alb
253	UIC
5803	pregnance
0	fT4
0	LBXT4F
4	TG
0	TSH
3	tT3
0	TGAb
3	fT3
0	TPOAb
4902	wtsa2yr
28	tT4
0	sex
0	age
96	BMI
0	race1
339	edu
595	PIR3
333	marriage
337	smoke
1	DAY
265	HEI4
3	health
814	drink
0	phynotypicage
0	refrige_glucose_mmol.L
0	alkaline_phosphatase_u.L
0	albumin_g.L
0	creatinine_umol.L
0	C_reactive_protein_mg.dl
0	wbc_1000cells.ul
0	Lymphocyte_percent
0	Mean_cell_volume_fL
0	Red_cell_distribution_width
0	PTPOAB
0	PTGAB
0	Thyroid
0	OHYPER
0	SHYPER
0	OHYPO
0	SHYPO
0	HYPER
0	Q4
0	Q41
0	Year
0	ETHY
